# Supplementary material for: ﻿Two new millipede species of the genus Coxobolellus Pimvichai, Enghoff, Panha & Backeljau, 2020 (Diplopoda, Spirobolida, Pseudospirobolellidae)
Source: Zookeys. 2022 Nov 9;1128:171–90. doi: 10.3897/zookeys.1128.94242 (PMC9836734; doi:10.3897/zookeys.1128.94242)
Supplement: XML Treatment for Coxobolellus [file zookeys.1128.94242-treatment1.xml]

<!DOCTYPE tp:taxon-treatment
  PUBLIC "-//TaxonX//DTD Taxonomic Treatment Publishing DTD v0 20100105//EN" "tax-treatment-NSO.dtd">
<tp:taxon-treatment xmlns:tp="http://www.plazi.org/taxpub"><tp:treatment-meta><kwd-group><label>Taxon classification</label><kwd>
                    <named-content content-type="kingdom">Animalia</named-content>
                  </kwd><kwd>
                    <named-content content-type="order">Spirobolida</named-content>
                  </kwd><kwd>
                    <named-content content-type="family">Pseudospirobolellidae</named-content>
                  </kwd></kwd-group><mixed-citation publication-type="journal"><person-group><name><surname>Pimvichai</surname><given-names>Piyatida</given-names></name><name><surname>Enghoff</surname><given-names>Henrik</given-names></name><name><surname>Backeljau</surname><given-names>Thierry</given-names></name></person-group><article-title>﻿Two new millipede species of the genus <italic><tp:taxon-name><tp:taxon-name-part taxon-name-part-type="genus" reg="Coxobolellus">Coxobolellus</tp:taxon-name-part></tp:taxon-name></italic> Pimvichai, Enghoff, Panha &amp; Backeljau, 2020 (<tp:taxon-name><tp:taxon-name-part taxon-name-part-type="class">Diplopoda</tp:taxon-name-part></tp:taxon-name>, <tp:taxon-name><tp:taxon-name-part taxon-name-part-type="order">Spirobolida</tp:taxon-name-part></tp:taxon-name>, <tp:taxon-name><tp:taxon-name-part taxon-name-part-type="family">Pseudospirobolellidae</tp:taxon-name-part></tp:taxon-name>)</article-title><source>Zookeys</source><day>09</day><month>11</month><year>2022</year><volume>1128</volume><fpage>171</fpage><lpage>190</lpage><pub-id pub-id-type="doi">10.3897/zookeys.1128.94242</pub-id></mixed-citation></tp:treatment-meta><tp:nomenclature><label>﻿Genus</label><tp:taxon-name>
                  <object-id xmlns:xlink="http://www.w3.org/1999/xlink" content-type="arpha" xlink:type="simple">475D37C9-E219-5612-B037-A1A9098A2EB6</object-id>
                  <tp:taxon-name-part taxon-name-part-type="genus" reg="Coxobolellus">Coxobolellus</tp:taxon-name-part>
                </tp:taxon-name><tp:taxon-authority>Pimvichai, Enghoff, Panha &amp; Backeljau, 2020</tp:taxon-authority></tp:nomenclature><tp:treatment-sec sec-type="diagnosis" id="SECID0EVWAI"><title>Diagnosis.</title><p>Differing from the other genera of <tp:taxon-name><tp:taxon-name-part taxon-name-part-type="family">Pseudospirobolellidae</tp:taxon-name-part></tp:taxon-name> by having (1) the coxae of the 3<sup>rd</sup> pair of male legs with extremely large, protruding processes (in <italic><tp:taxon-name><tp:taxon-name-part taxon-name-part-type="genus" reg="Coxobolellus">C.</tp:taxon-name-part><tp:taxon-name-part taxon-name-part-type="species" reg="albiceps">albiceps</tp:taxon-name-part></tp:taxon-name></italic> and <italic><tp:taxon-name><tp:taxon-name-part taxon-name-part-type="genus" reg="Coxobolellus">C.</tp:taxon-name-part><tp:taxon-name-part taxon-name-part-type="species" reg="transversalis">transversalis</tp:taxon-name-part></tp:taxon-name></italic>, this condition also applies to the 4<sup>th</sup> pair of male legs), (2) the 4<sup>th</sup> and 5<sup>th</sup> leg-pairs with large, triangular coxae, (3) short process of preanal ring protruding as far as, or slightly beyond, anal valves, and (4) the posterior gonopod telopodite divided into a coxal part (pcx) and a telopodital part (pt); with opening of efferent groove (<abbrev xmlns:xlink="http://www.w3.org/1999/xlink" xlink:title="opening of efferent groove" id="ABBRID0E5XAI" xlink:type="simple">oeg</abbrev>) at mesal margin at the end of coxal part (pcx).</p></tp:treatment-sec><tp:treatment-sec sec-type="description" id="SECID0ECYAI"><title>Species description.</title><p>The two new species share all of the diagnostic characters of the genus <italic><tp:taxon-name><tp:taxon-name-part taxon-name-part-type="genus" reg="Coxobolellus">Coxobolellus</tp:taxon-name-part></tp:taxon-name></italic>, as described in the general description section in <xref ref-type="bibr" rid="B13">Pimvichai et al. (2020</xref>: 599–601).</p></tp:treatment-sec><ref-list><ref id="B13"><mixed-citation xmlns:xlink="http://www.w3.org/1999/xlink" xlink:type="simple"><person-group><name name-style="western"><surname>Pimvichai</surname><given-names>P</given-names></name><name name-style="western"><surname>Enghoff</surname><given-names>H</given-names></name><name name-style="western"><surname>Panha</surname><given-names>S</given-names></name><name name-style="western"><surname>Backeljau</surname><given-names>T</given-names></name></person-group> (<year>2020</year>) <article-title>Integrative taxonomy of the new millipede genus <italic><tp:taxon-name><tp:taxon-name-part taxon-name-part-type="genus">Coxobolellus</tp:taxon-name-part></tp:taxon-name></italic>, gen. nov. (<tp:taxon-name><tp:taxon-name-part taxon-name-part-type="class">Diplopoda</tp:taxon-name-part></tp:taxon-name> : <tp:taxon-name><tp:taxon-name-part taxon-name-part-type="order">Spirobolida</tp:taxon-name-part></tp:taxon-name> : <tp:taxon-name><tp:taxon-name-part taxon-name-part-type="family">Pseudospirobolellidae</tp:taxon-name-part></tp:taxon-name>), with descriptions of ten new species.</article-title><source>Invertebrate Systematics</source><volume>34</volume>: <fpage>591</fpage>–<lpage>617</lpage>. <ext-link xlink:href="10.1071/IS20031" ext-link-type="doi" xlink:type="simple">https://doi.org/10.1071/IS20031</ext-link></mixed-citation></ref></ref-list></tp:taxon-treatment>
