# Supplementary material for: ﻿Two new millipede species of the genus Coxobolellus Pimvichai, Enghoff, Panha & Backeljau, 2020 (Diplopoda, Spirobolida, Pseudospirobolellidae)
Source: Zookeys. 2022 Nov 9;1128:171–90. doi: 10.3897/zookeys.1128.94242 (PMC9836734; doi:10.3897/zookeys.1128.94242)
Supplement: XML Treatment for Coxobolellus saratani [file zookeys.1128.94242-treatment2.xml]

<!DOCTYPE tp:taxon-treatment
  PUBLIC "-//TaxonX//DTD Taxonomic Treatment Publishing DTD v0 20100105//EN" "tax-treatment-NSO.dtd">
<tp:taxon-treatment xmlns:tp="http://www.plazi.org/taxpub"><tp:treatment-meta><kwd-group><label>Taxon classification</label><kwd>
                    <named-content content-type="kingdom">Animalia</named-content>
                  </kwd><kwd>
                    <named-content content-type="order">Spirobolida</named-content>
                  </kwd><kwd>
                    <named-content content-type="family">Pseudospirobolellidae</named-content>
                  </kwd></kwd-group><mixed-citation publication-type="journal"><person-group><name><surname>Pimvichai</surname><given-names>Piyatida</given-names></name><name><surname>Enghoff</surname><given-names>Henrik</given-names></name><name><surname>Backeljau</surname><given-names>Thierry</given-names></name></person-group><article-title>﻿Two new millipede species of the genus <italic><tp:taxon-name><tp:taxon-name-part taxon-name-part-type="genus" reg="Coxobolellus">Coxobolellus</tp:taxon-name-part></tp:taxon-name></italic> Pimvichai, Enghoff, Panha &amp; Backeljau, 2020 (<tp:taxon-name><tp:taxon-name-part taxon-name-part-type="class">Diplopoda</tp:taxon-name-part></tp:taxon-name>, <tp:taxon-name><tp:taxon-name-part taxon-name-part-type="order">Spirobolida</tp:taxon-name-part></tp:taxon-name>, <tp:taxon-name><tp:taxon-name-part taxon-name-part-type="family">Pseudospirobolellidae</tp:taxon-name-part></tp:taxon-name>)</article-title><source>Zookeys</source><day>09</day><month>11</month><year>2022</year><volume>1128</volume><fpage>171</fpage><lpage>190</lpage><pub-id pub-id-type="doi">10.3897/zookeys.1128.94242</pub-id></mixed-citation></tp:treatment-meta><tp:nomenclature><label>﻿</label><tp:taxon-name>
                  <object-id xmlns:xlink="http://www.w3.org/1999/xlink" content-type="arpha" xlink:type="simple">9430BC29-E8DD-52B2-BFDE-B9077B634973</object-id>
                  <tp:taxon-name-part taxon-name-part-type="genus" reg="Coxobolellus">Coxobolellus</tp:taxon-name-part>
                  <tp:taxon-name-part taxon-name-part-type="species" reg="saratani">saratani</tp:taxon-name-part>
                  <object-id xmlns:xlink="http://www.w3.org/1999/xlink" content-type="zoobank" xlink:type="simple">https://zoobank.org/C8EB9916-1AFE-465E-A630-12970577E4E5</object-id>
                </tp:taxon-name><tp:taxon-status xmlns:xlink="http://www.w3.org/1999/xlink" xlink:type="simple">sp. nov.</tp:taxon-status><xref ref-type="fig" rid="F2">Figs 2</xref><xref ref-type="fig" rid="F4">, 4</xref><xref ref-type="fig" rid="F5">, 5</xref></tp:nomenclature><tp:treatment-sec sec-type="material" id="SECID0EI1AI"><title>Material studied.</title><p><bold><italic>Holotype</italic></bold> ♂ (<abbrev xmlns:xlink="http://www.w3.org/1999/xlink" content-type="institution" xlink:title="Museum of Zoology, Chulalongkorn University, Bangkok, Thailand" id="ABBRID0ET1AI" xlink:type="simple">CUMZ</abbrev>-D00153-1), Thailand, Loei Province, Muang District, Phu Pha Lom; <named-content xmlns:xlink="http://www.w3.org/1999/xlink" content-type="dwc:verbatimCoordinates" xlink:type="simple"><named-content content-type="geo-json" specific-use="{&#34;type&#34;:&#34;Point&#34;,&#34;coordinates&#34;:[101.860556,17.541667]}" id="NCID0E21AI" xlink:type="simple">17°32'30"N, 101°51'38"E</named-content></named-content>; 370 m a.s.l.; 25 September 2021; P. Pimvichai, P. Prasankok and S. Saratan leg. <bold><italic>Paratypes</italic>.</bold> 7 ♂♂, 9 ♀♀; same data as holotype (<abbrev xmlns:xlink="http://www.w3.org/1999/xlink" content-type="institution" xlink:title="Museum of Zoology, Chulalongkorn University, Bangkok, Thailand" id="ABBRID0EE2AI" xlink:type="simple">CUMZ</abbrev>-D00153-2).</p></tp:treatment-sec><tp:treatment-sec sec-type="etymology" id="SECID0EJ2AI"><title>Etymology.</title><p>The species is named after Mr Sathit Saratan, who always supports the authors during fieldwork and who is a devoted millipede collector.</p></tp:treatment-sec><tp:treatment-sec sec-type="diagnosis" id="SECID0EO2AI"><title>Diagnosis.</title><p>Differing from all other species in the genus by having the tip of the telopodital part (pt) forming a flattened, pointed lobe, directed distad (Fig. <xref ref-type="fig" rid="F2">2C, F–H</xref>), whereas in the other 11 <italic><tp:taxon-name><tp:taxon-name-part taxon-name-part-type="genus" reg="Coxobolellus">Coxobolellus</tp:taxon-name-part></tp:taxon-name></italic> species the tip of the telopodital part of the posterior gonopod curves mesad or forms a rounded lobe.</p><fig id="F2" position="float" orientation="portrait"><object-id xmlns:xlink="http://www.w3.org/1999/xlink" content-type="doi" xlink:type="simple">10.3897/zookeys.1128.94242.figure2</object-id><object-id xmlns:xlink="http://www.w3.org/1999/xlink" content-type="arpha" xlink:type="simple">5C2A28BE-A6DE-52B0-91A3-31DA79EB24FA</object-id><label>Figure 2.</label><caption><p><italic><tp:taxon-name><tp:taxon-name-part taxon-name-part-type="genus" reg="Coxobolellus">Coxobolellus</tp:taxon-name-part><tp:taxon-name-part taxon-name-part-type="species" reg="saratani">saratani</tp:taxon-name-part></tp:taxon-name></italic> sp. nov., holotype, gonopods (<abbrev xmlns:xlink="http://www.w3.org/1999/xlink" content-type="institution" xlink:title="Museum of Zoology, Chulalongkorn University, Bangkok, Thailand" id="ABBRID0ES3AI" xlink:type="simple">CUMZ</abbrev>-D00153-1) <bold>A, D</bold> anterior gonopod, anterior view <bold>B, E</bold> anterior gonopod, posterior view, unlabeled arrows indicate a pigmented brown node <bold>C, F, G</bold> left posterior gonopod <bold>H</bold><abbrev xmlns:xlink="http://www.w3.org/1999/xlink" xlink:title="scanning electron microscopy" id="ABBRID0E63AI" xlink:type="simple">SEM</abbrev>, right posterior gonopod, posterior-mesal view <bold>I</bold><abbrev xmlns:xlink="http://www.w3.org/1999/xlink" xlink:title="scanning electron microscopy" id="ABBRID0EF4AI" xlink:type="simple">SEM</abbrev>, mesal part of posterior gonopod, posterior-mesal view <bold>J</bold><abbrev xmlns:xlink="http://www.w3.org/1999/xlink" xlink:title="scanning electron microscopy" id="ABBRID0EL4AI" xlink:type="simple">SEM</abbrev>, tip of posterior gonopod, posterior-lateral view <bold>K</bold><abbrev xmlns:xlink="http://www.w3.org/1999/xlink" xlink:title="scanning electron microscopy" id="ABBRID0ER4AI" xlink:type="simple">SEM</abbrev>, left female vulva, posterior-mesal view. at = anterior gonopod telopodite; cx = coxa; <abbrev xmlns:xlink="http://www.w3.org/1999/xlink" xlink:title="opening of efferent groove" id="ABBRID0EV4AI" xlink:type="simple">oeg</abbrev> = opening of efferent groove; op = operculum of vulva; pcx = coxal part of the posterior gonopod telopodite; pt = telopodital part of the posterior gonopod telopodite.</p></caption><graphic xmlns:xlink="http://www.w3.org/1999/xlink" xlink:href="zookeys-1128-171_article-94242__-g002.jpg" position="float" orientation="portrait" xlink:type="simple" id="oo_767371.jpg"><uri content-type="original_file" xlink:type="simple">https://binary.pensoft.net/fig/767371</uri></graphic></fig></tp:treatment-sec><tp:treatment-sec sec-type="description" id="SECID0E54AI"><title>Description.</title><p>Adult males with 51–55 podous rings. Length ca 6–7 cm, diameter ca 4.9–5.2 mm. Adult females with 52 or 53 podous rings. Length ca 6–8 cm, diameter ca 5.6–6.1 mm.</p><p><bold><italic>Colour</italic>.</bold> Living animal greenish grey except for dark brown antennae and legs (Fig. <xref ref-type="fig" rid="F4">4A</xref>).</p><p><bold><italic>Anterior gonopods</italic></bold> (Fig. <xref ref-type="fig" rid="F2">2A, B, D, E</xref>) with high coxae, apically obliquely truncated, mesal margins straight, diverging, delimiting a V-shaped space between both coxae, posterior surface with relatively high ridge laterally for accommodation of telopodite. Telopodite (at) projecting slightly over anterior gonopod coxa (cx), subapically strongly constricted, apically forming a triangular process with pointed tip and a pigmented brown node (Fig. <xref ref-type="fig" rid="F2">2B, E</xref>, unlabeled arrow).</p><p><bold><italic>Posterior gonopods</italic></bold> (Fig. <xref ref-type="fig" rid="F2">2C, F–J</xref>) simple, rounded, with long, smooth coxal part (pcx); telopodital part (pt) fairly long, apically pointed, directed distad, with a sharp, pointed, folded process in the middle (Fig. <xref ref-type="fig" rid="F2">2C, F–H</xref>), with a small transverse ridge near tip protruding from mesal surface, with serrate mesal margin (Fig. <xref ref-type="fig" rid="F2">2J</xref>, unlabeled arrow).</p><p><bold><italic>Female vulvae</italic></bold> (Fig. <xref ref-type="fig" rid="F2">2K</xref>): valves prominent, of equal size.</p></tp:treatment-sec><tp:treatment-sec sec-type="DNA barcodes" id="SECID0E26AI"><title>DNA barcodes.</title><p>The GenBank accession numbers are:</p><p>Holotype <abbrev xmlns:xlink="http://www.w3.org/1999/xlink" content-type="institution" xlink:title="Museum of Zoology, Chulalongkorn University, Bangkok, Thailand" id="ABBRID0ECABI" xlink:type="simple">CUMZ</abbrev>-D00153-1: COI = <ext-link xmlns:xlink="http://www.w3.org/1999/xlink" ext-link-type="gen" xlink:href="OP580098" xlink:type="simple">OP580098</ext-link>; 16S rRNA = <ext-link xmlns:xlink="http://www.w3.org/1999/xlink" ext-link-type="gen" xlink:href="OP580513" xlink:type="simple">OP580513</ext-link>.</p><p>Paratype <abbrev xmlns:xlink="http://www.w3.org/1999/xlink" content-type="institution" xlink:title="Museum of Zoology, Chulalongkorn University, Bangkok, Thailand" id="ABBRID0ETABI" xlink:type="simple">CUMZ</abbrev>-D00153: COI = <ext-link xmlns:xlink="http://www.w3.org/1999/xlink" ext-link-type="gen" xlink:href="OP580097" xlink:type="simple">OP580097</ext-link>; 16S rRNA = <ext-link xmlns:xlink="http://www.w3.org/1999/xlink" ext-link-type="gen" xlink:href="OP580512" xlink:type="simple">OP580512</ext-link>.</p></tp:treatment-sec><tp:treatment-sec sec-type="habitat" id="SECID0ECBBI"><title>Habitat.</title><p>Found under leaf litter and crawling around (on the rock and stairs).</p></tp:treatment-sec><tp:treatment-sec sec-type="distribution" id="SECID0EHBBI"><title>Distribution.</title><p>Known only from the type locality in Loei Province, Thailand (Fig. <xref ref-type="fig" rid="F5">5</xref>).</p></tp:treatment-sec><tp:treatment-sec><!--Section generated to contain objects referenced in tp:taxon-treatment.--><fig id="F4" position="float" orientation="portrait"><object-id xmlns:xlink="http://www.w3.org/1999/xlink" content-type="doi" xlink:type="simple">10.3897/zookeys.1128.94242.figure4</object-id><object-id xmlns:xlink="http://www.w3.org/1999/xlink" content-type="arpha" xlink:type="simple">BB3D7958-EE04-5169-A1E9-2654E9FDE1D2</object-id><label>Figure 4.</label><caption><p>Live <italic><tp:taxon-name><tp:taxon-name-part taxon-name-part-type="genus" reg="Coxobolellus">Coxobolellus</tp:taxon-name-part></tp:taxon-name></italic> species from Thailand <bold>A</bold><italic><tp:taxon-name><tp:taxon-name-part taxon-name-part-type="genus" reg="Coxobolellus">C.</tp:taxon-name-part><tp:taxon-name-part taxon-name-part-type="species" reg="saratani">saratani</tp:taxon-name-part></tp:taxon-name></italic> sp. nov., male (paratype, <abbrev xmlns:xlink="http://www.w3.org/1999/xlink" content-type="institution" xlink:title="Museum of Zoology, Chulalongkorn University, Bangkok, Thailand" id="ABBRID0ERIBI" xlink:type="simple">CUMZ</abbrev>-D00153-2) <bold>B</bold><italic><tp:taxon-name><tp:taxon-name-part taxon-name-part-type="genus" reg="Coxobolellus">C.</tp:taxon-name-part><tp:taxon-name-part taxon-name-part-type="species" reg="serratoligulatus">serratoligulatus</tp:taxon-name-part></tp:taxon-name></italic> sp. nov., male (holotype, <abbrev xmlns:xlink="http://www.w3.org/1999/xlink" content-type="institution" xlink:title="Museum of Zoology, Chulalongkorn University, Bangkok, Thailand" id="ABBRID0EDJBI" xlink:type="simple">CUMZ</abbrev>-D00154-1).</p></caption><graphic xmlns:xlink="http://www.w3.org/1999/xlink" xlink:href="zookeys-1128-171_article-94242__-g004.jpg" position="float" orientation="portrait" xlink:type="simple" id="oo_767373.jpg"><uri content-type="original_file" xlink:type="simple">https://binary.pensoft.net/fig/767373</uri></graphic></fig><fig id="F5" position="float" orientation="portrait"><object-id xmlns:xlink="http://www.w3.org/1999/xlink" content-type="doi" xlink:type="simple">10.3897/zookeys.1128.94242.figure5</object-id><object-id xmlns:xlink="http://www.w3.org/1999/xlink" content-type="arpha" xlink:type="simple">F5F254FF-4E93-50D8-BC8B-B8EB2DED92DC</object-id><label>Figure 5.</label><caption><p>Distribution of the species of <italic><tp:taxon-name><tp:taxon-name-part taxon-name-part-type="genus" reg="Coxobolellus">Coxobolellus</tp:taxon-name-part></tp:taxon-name></italic> in Thailand. Droplets vary in size to improve readability.</p></caption><graphic xmlns:xlink="http://www.w3.org/1999/xlink" xlink:href="zookeys-1128-171_article-94242__-g005.jpg" position="float" orientation="portrait" xlink:type="simple" id="oo_767374.jpg"><uri content-type="original_file" xlink:type="simple">https://binary.pensoft.net/fig/767374</uri></graphic></fig></tp:treatment-sec></tp:taxon-treatment>
