# Supplementary material for: ﻿Two new millipede species of the genus Coxobolellus Pimvichai, Enghoff, Panha & Backeljau, 2020 (Diplopoda, Spirobolida, Pseudospirobolellidae)
Source: Zookeys. 2022 Nov 9;1128:171–90. doi: 10.3897/zookeys.1128.94242 (PMC9836734; doi:10.3897/zookeys.1128.94242)
Supplement: XML Treatment for Coxobolellus serratoligulatus [file zookeys.1128.94242-treatment3.xml]

<!DOCTYPE tp:taxon-treatment
  PUBLIC "-//TaxonX//DTD Taxonomic Treatment Publishing DTD v0 20100105//EN" "tax-treatment-NSO.dtd">
<tp:taxon-treatment xmlns:tp="http://www.plazi.org/taxpub"><tp:treatment-meta><kwd-group><label>Taxon classification</label><kwd>
                    <named-content content-type="kingdom">Animalia</named-content>
                  </kwd><kwd>
                    <named-content content-type="order">Spirobolida</named-content>
                  </kwd><kwd>
                    <named-content content-type="family">Pseudospirobolellidae</named-content>
                  </kwd></kwd-group><mixed-citation publication-type="journal"><person-group><name><surname>Pimvichai</surname><given-names>Piyatida</given-names></name><name><surname>Enghoff</surname><given-names>Henrik</given-names></name><name><surname>Backeljau</surname><given-names>Thierry</given-names></name></person-group><article-title>﻿Two new millipede species of the genus <italic><tp:taxon-name><tp:taxon-name-part taxon-name-part-type="genus" reg="Coxobolellus">Coxobolellus</tp:taxon-name-part></tp:taxon-name></italic> Pimvichai, Enghoff, Panha &amp; Backeljau, 2020 (<tp:taxon-name><tp:taxon-name-part taxon-name-part-type="class">Diplopoda</tp:taxon-name-part></tp:taxon-name>, <tp:taxon-name><tp:taxon-name-part taxon-name-part-type="order">Spirobolida</tp:taxon-name-part></tp:taxon-name>, <tp:taxon-name><tp:taxon-name-part taxon-name-part-type="family">Pseudospirobolellidae</tp:taxon-name-part></tp:taxon-name>)</article-title><source>Zookeys</source><day>09</day><month>11</month><year>2022</year><volume>1128</volume><fpage>171</fpage><lpage>190</lpage><pub-id pub-id-type="doi">10.3897/zookeys.1128.94242</pub-id></mixed-citation></tp:treatment-meta><tp:nomenclature><label>﻿</label><tp:taxon-name>
                  <object-id xmlns:xlink="http://www.w3.org/1999/xlink" content-type="arpha" xlink:type="simple">20256A6E-838B-59D4-9132-A0AB9AA2AC97</object-id>
                  <tp:taxon-name-part taxon-name-part-type="genus" reg="Coxobolellus">Coxobolellus</tp:taxon-name-part>
                  <tp:taxon-name-part taxon-name-part-type="species" reg="serratoligulatus">serratoligulatus</tp:taxon-name-part>
                  <object-id xmlns:xlink="http://www.w3.org/1999/xlink" content-type="zoobank" xlink:type="simple">https://zoobank.org/BDE726D9-4EC8-44F8-93D2-AE742C88A793</object-id>
                </tp:taxon-name><tp:taxon-status xmlns:xlink="http://www.w3.org/1999/xlink" xlink:type="simple">sp. nov.</tp:taxon-status><xref ref-type="fig" rid="F3">Figs 3</xref><xref ref-type="fig" rid="F4">, 4</xref><xref ref-type="fig" rid="F5">, 5</xref></tp:nomenclature><tp:treatment-sec sec-type="material" id="SECID0EGDBI"><title>Material studied.</title><p><bold><italic>Holotype</italic></bold> ♂ (<abbrev xmlns:xlink="http://www.w3.org/1999/xlink" content-type="institution" xlink:title="Museum of Zoology, Chulalongkorn University, Bangkok, Thailand" id="ABBRID0ERDBI" xlink:type="simple">CUMZ</abbrev>-D00154-1), Thailand, Uttaradit Province, Thong Saen Khan District, Tham Chan; <named-content xmlns:xlink="http://www.w3.org/1999/xlink" content-type="dwc:verbatimCoordinates" xlink:type="simple"><named-content content-type="geo-json" specific-use="{&#34;type&#34;:&#34;Point&#34;,&#34;coordinates&#34;:[100.419444,17.584444]}" id="NCID0EZDBI" xlink:type="simple">17°35'4"N, 100°25'10"E</named-content></named-content>; 230 m a.s.l.; 31 July 2020; P. Pimvichai, P. Prasankok and S. Saratan leg. <bold><italic>Paratypes</italic>.</bold> 2 ♀♀; same data as holotype (<abbrev xmlns:xlink="http://www.w3.org/1999/xlink" content-type="institution" xlink:title="Museum of Zoology, Chulalongkorn University, Bangkok, Thailand" id="ABBRID0ECEBI" xlink:type="simple">CUMZ</abbrev>-D00154-2).</p></tp:treatment-sec><tp:treatment-sec sec-type="etymology" id="SECID0EHEBI"><title>Etymology.</title><p>The species epithet is a Latin adjective meaning “with a serrated tongue” and refers to the characteristic process of the posterior gonopod.</p></tp:treatment-sec><tp:treatment-sec sec-type="diagnosis" id="SECID0EMEBI"><title>Diagnosis.</title><p>Anterior gonopods with high coxae, apically obliquely truncated (Fig. <xref ref-type="fig" rid="F3">3A, D</xref>). Similar in this respect to <italic><tp:taxon-name><tp:taxon-name-part taxon-name-part-type="genus" reg="Coxobolellus">C.</tp:taxon-name-part><tp:taxon-name-part taxon-name-part-type="species" reg="albiceps">albiceps</tp:taxon-name-part></tp:taxon-name></italic>. Differing from all other species in the genus by having the posterior gonopod with a massive, broad, flattened, serrate process protruding from the mesal surface, forming a tongue-like process (Fig. <xref ref-type="fig" rid="F3">3C, F–H</xref>), whereas in the other 11 <italic><tp:taxon-name><tp:taxon-name-part taxon-name-part-type="genus" reg="Coxobolellus">Coxobolellus</tp:taxon-name-part></tp:taxon-name></italic> species the telopodital part of the posterior gonopod has no distinct tongue-like process.</p><fig id="F3" position="float" orientation="portrait"><object-id xmlns:xlink="http://www.w3.org/1999/xlink" content-type="doi" xlink:type="simple">10.3897/zookeys.1128.94242.figure3</object-id><object-id xmlns:xlink="http://www.w3.org/1999/xlink" content-type="arpha" xlink:type="simple">984A18FD-CD8D-5F04-8969-9B34C92FF906</object-id><label>Figure 3.</label><caption><p><italic><tp:taxon-name><tp:taxon-name-part taxon-name-part-type="genus" reg="Coxobolellus">Coxobolellus</tp:taxon-name-part><tp:taxon-name-part taxon-name-part-type="species" reg="serratoligulatus">serratoligulatus</tp:taxon-name-part></tp:taxon-name></italic> sp. nov., holotype, gonopods (<abbrev xmlns:xlink="http://www.w3.org/1999/xlink" content-type="institution" xlink:title="Museum of Zoology, Chulalongkorn University, Bangkok, Thailand" id="ABBRID0E6FBI" xlink:type="simple">CUMZ</abbrev>-D00154-1) <bold>A, D</bold> anterior gonopod, anterior view <bold>B, E</bold> anterior gonopod, posterior view, unlabeled arrows indicate a pigmented brown node <bold>C, F</bold> left posterior gonopod <bold>G</bold><abbrev xmlns:xlink="http://www.w3.org/1999/xlink" xlink:title="scanning electron microscopy" id="ABBRID0EMGBI" xlink:type="simple">SEM</abbrev>, left posterior gonopod, posterior-mesal view <bold>H</bold><abbrev xmlns:xlink="http://www.w3.org/1999/xlink" xlink:title="scanning electron microscopy" id="ABBRID0ESGBI" xlink:type="simple">SEM</abbrev>, tip of posterior gonopod, posterior-lateral view, unlabeled arrow indicates the tongue-like process <bold>I</bold><abbrev xmlns:xlink="http://www.w3.org/1999/xlink" xlink:title="scanning electron microscopy" id="ABBRID0EYGBI" xlink:type="simple">SEM</abbrev>, left female vulva, posterior-mesal view. at = anterior gonopod telopodite; cx = coxa; <abbrev xmlns:xlink="http://www.w3.org/1999/xlink" xlink:title="opening of efferent groove" id="ABBRID0E3GBI" xlink:type="simple">oeg</abbrev> = opening of efferent groove; op = operculum of vulva; pcx = coxal part of the posterior gonopod telopodite; pt = telopodital part of the posterior gonopod telopodite.</p></caption><graphic xmlns:xlink="http://www.w3.org/1999/xlink" xlink:href="zookeys-1128-171_article-94242__-g003.jpg" position="float" orientation="portrait" xlink:type="simple" id="oo_767372.jpg"><uri content-type="original_file" xlink:type="simple">https://binary.pensoft.net/fig/767372</uri></graphic></fig></tp:treatment-sec><tp:treatment-sec sec-type="description" id="SECID0EFHBI"><title>Description.</title><p>Adult male with 54 podous rings. Length ca 5 cm, diameter ca 4.0 mm. Adult females with 51–53 podous rings. Length ca 5 cm, diameter ca 3.9–4.1 mm.</p><p><bold><italic>Colour</italic>.</bold> Living animal dark green except for dark brown antennae and legs (Fig. <xref ref-type="fig" rid="F4">4B</xref>).</p><fig id="F4" position="float" orientation="portrait"><object-id xmlns:xlink="http://www.w3.org/1999/xlink" content-type="doi" xlink:type="simple">10.3897/zookeys.1128.94242.figure4</object-id><object-id xmlns:xlink="http://www.w3.org/1999/xlink" content-type="arpha" xlink:type="simple">BB3D7958-EE04-5169-A1E9-2654E9FDE1D2</object-id><label>Figure 4.</label><caption><p>Live <italic><tp:taxon-name><tp:taxon-name-part taxon-name-part-type="genus" reg="Coxobolellus">Coxobolellus</tp:taxon-name-part></tp:taxon-name></italic> species from Thailand <bold>A</bold><italic><tp:taxon-name><tp:taxon-name-part taxon-name-part-type="genus" reg="Coxobolellus">C.</tp:taxon-name-part><tp:taxon-name-part taxon-name-part-type="species" reg="saratani">saratani</tp:taxon-name-part></tp:taxon-name></italic> sp. nov., male (paratype, <abbrev xmlns:xlink="http://www.w3.org/1999/xlink" content-type="institution" xlink:title="Museum of Zoology, Chulalongkorn University, Bangkok, Thailand" id="ABBRID0ERIBI" xlink:type="simple">CUMZ</abbrev>-D00153-2) <bold>B</bold><italic><tp:taxon-name><tp:taxon-name-part taxon-name-part-type="genus" reg="Coxobolellus">C.</tp:taxon-name-part><tp:taxon-name-part taxon-name-part-type="species" reg="serratoligulatus">serratoligulatus</tp:taxon-name-part></tp:taxon-name></italic> sp. nov., male (holotype, <abbrev xmlns:xlink="http://www.w3.org/1999/xlink" content-type="institution" xlink:title="Museum of Zoology, Chulalongkorn University, Bangkok, Thailand" id="ABBRID0EDJBI" xlink:type="simple">CUMZ</abbrev>-D00154-1).</p></caption><graphic xmlns:xlink="http://www.w3.org/1999/xlink" xlink:href="zookeys-1128-171_article-94242__-g004.jpg" position="float" orientation="portrait" xlink:type="simple" id="oo_767373.jpg"><uri content-type="original_file" xlink:type="simple">https://binary.pensoft.net/fig/767373</uri></graphic></fig><p><bold><italic>Anterior gonopods</italic></bold> (Fig. <xref ref-type="fig" rid="F3">3A, B, D, E</xref>) with high coxae, apically obliquely truncated, mesal margins straight, posterior surface with relatively high ridge laterally for accommodation of telopodite. Telopodite (at) projecting over anterior gonopod coxa (cx), subapically strongly constricted, apically forming a big triangular process with pointed tip and a pigmented brown node (Fig. <xref ref-type="fig" rid="F3">3B, E</xref>, unlabeled arrow).</p><p><bold><italic>Posterior gonopods</italic></bold> (Fig. <xref ref-type="fig" rid="F3">3C, F–H</xref>) very simple, rounded, with long, smooth coxal part (pcx); telopodital part (pt) fairly long, curving mesad, ending in a rounded lobe, forming a canopy, with a large, broad, flattened, serrate process protruding from mesal surface, forming a tongue-like process (Fig. <xref ref-type="fig" rid="F3">3H</xref>, unlabeled arrow).</p><p><bold><italic>Female vulvae</italic></bold> (Fig. <xref ref-type="fig" rid="F3">3I</xref>): valves prominent, of equal size.</p></tp:treatment-sec><tp:treatment-sec sec-type="DNA barcodes" id="SECID0EWKBI"><title>DNA barcodes.</title><p>The GenBank accession numbers are:</p><p>Holotype <abbrev xmlns:xlink="http://www.w3.org/1999/xlink" content-type="institution" xlink:title="Museum of Zoology, Chulalongkorn University, Bangkok, Thailand" id="ABBRID0E4KBI" xlink:type="simple">CUMZ</abbrev>-D00154-1: COI = <ext-link xmlns:xlink="http://www.w3.org/1999/xlink" ext-link-type="gen" xlink:href="OP580100" xlink:type="simple">OP580100</ext-link>; 16S rRNA = <ext-link xmlns:xlink="http://www.w3.org/1999/xlink" ext-link-type="gen" xlink:href="OP580515" xlink:type="simple">OP580515</ext-link>.</p><p>Paratype <abbrev xmlns:xlink="http://www.w3.org/1999/xlink" content-type="institution" xlink:title="Museum of Zoology, Chulalongkorn University, Bangkok, Thailand" id="ABBRID0EOLBI" xlink:type="simple">CUMZ</abbrev>-D00154: COI = <ext-link xmlns:xlink="http://www.w3.org/1999/xlink" ext-link-type="gen" xlink:href="OP580099" xlink:type="simple">OP580099</ext-link>, 16S rRNA = <ext-link xmlns:xlink="http://www.w3.org/1999/xlink" ext-link-type="gen" xlink:href="OP580514" xlink:type="simple">OP580514</ext-link>.</p></tp:treatment-sec><tp:treatment-sec sec-type="habitat" id="SECID0E4LBI"><title>Habitat.</title><p>Found under leaf litter.</p></tp:treatment-sec><tp:treatment-sec sec-type="distribution" id="SECID0ECMBI"><title>Distribution.</title><p>Known only from the type locality in Uttaradit Province, Thailand (Fig. <xref ref-type="fig" rid="F5">5</xref>).</p><fig id="F5" position="float" orientation="portrait"><object-id xmlns:xlink="http://www.w3.org/1999/xlink" content-type="doi" xlink:type="simple">10.3897/zookeys.1128.94242.figure5</object-id><object-id xmlns:xlink="http://www.w3.org/1999/xlink" content-type="arpha" xlink:type="simple">F5F254FF-4E93-50D8-BC8B-B8EB2DED92DC</object-id><label>Figure 5.</label><caption><p>Distribution of the species of <italic><tp:taxon-name><tp:taxon-name-part taxon-name-part-type="genus" reg="Coxobolellus">Coxobolellus</tp:taxon-name-part></tp:taxon-name></italic> in Thailand. Droplets vary in size to improve readability.</p></caption><graphic xmlns:xlink="http://www.w3.org/1999/xlink" xlink:href="zookeys-1128-171_article-94242__-g005.jpg" position="float" orientation="portrait" xlink:type="simple" id="oo_767374.jpg"><uri content-type="original_file" xlink:type="simple">https://binary.pensoft.net/fig/767374</uri></graphic></fig></tp:treatment-sec></tp:taxon-treatment>
