# Supplementary material for: ﻿Two new millipede species of the genus Coxobolellus Pimvichai, Enghoff, Panha & Backeljau, 2020 (Diplopoda, Spirobolida, Pseudospirobolellidae)
Source: Zookeys. 2022 Nov 9;1128:171–90. doi: 10.3897/zookeys.1128.94242 (PMC9836734; doi:10.3897/zookeys.1128.94242)
Supplement: Supplementary material 3 — Estimates of combine datasets (COI + 16S rRNA) sequence divergences within and among Coxobolellus species and related taxa expressed as uncorrected p-distances (rounded to two decimals) [file zookeys-1128-171_article-94242__-s003.xlsx]

## Sheet: MatrixOutput
		1	2	3	4	5	6	7	8	9	10	11	12	13	14	15	16	17	18	19	20	21	22	23	24	25	26	27	28	29	30	31	32	33	34	35	36	37	38	39	40	41	42	43	44	45	46	47	48
1	Apeuthes fimbriatus BMP
2	Apeuthes longeligulatus TPP	0.126118
3	Apeuthes maculatus Am26	0.129696	0.101073
4	Apeuthes maculatus Amc	0.133274	0.102862	0.0330948
5	Apeuthes pollex SML2	0.139535	0.128801	0.109123	0.111807
6	Apeuthes pollex SMR	0.127907	0.118068	0.100179	0.101073	0.0554562
7	Apeuthes pollex WTS	0.13059	0.127907	0.104651	0.102862	0.0420394	0.0518784
8	?Apeuthes spininavis ABB	0.147585	0.133274	0.126118	0.125224	0.150268	0.135957	0.140429
9	Atopochetus dollfusii DOL	0.220036	0.192308	0.194991	0.192308	0.192308	0.18873	0.191413	0.202147
10	Atopochetus helix SPT	0.217352	0.21288	0.203936	0.201252	0.198569	0.19678	0.192308	0.202147	0.0974955
11	Atopochetus moulmeinensis TAK	0.22898	0.213775	0.215564	0.213775	0.218247	0.219141	0.213775	0.219141	0.0992844	0.110018
12	Atopochetus setiferus HPT	0.227191	0.200358	0.202147	0.198569	0.194097	0.18873	0.194097	0.211986	0.0831843	0.10644	0.102862
13	Atopochetus spinimargo Ton27	0.21288	0.203041	0.202147	0.206619	0.203041	0.191413	0.187835	0.211986	0.110912	0.107335	0.121646	0.109123
14	Atopochetus truncatus SML	0.215564	0.191413	0.194991	0.190519	0.191413	0.182469	0.192308	0.205725	0.0813953	0.0921288	0.108229	0.100179	0.103757
15	Atopochetus uncinatus KMR	0.21288	0.199463	0.197674	0.194991	0.194097	0.194097	0.187835	0.203936	0.101968	0.09839	0.110912	0.101968	0.110018	0.0948122
16	Atopochetus weseneri Tos29	0.216458	0.201252	0.201252	0.19678	0.205725	0.19678	0.203041	0.210197	0.0948122	0.103757	0.105546	0.0930233	0.118068	0.0715564	0.0948122
17	Aulacobolus uncopygus Auc	0.203936	0.18068	0.186047	0.177996	0.186941	0.181574	0.18068	0.191413	0.173524	0.183363	0.18873	0.171735	0.18873	0.18068	0.178891	0.192308
18	Coxobollelus albiceps Stpw	0.234347	0.217352	0.218247	0.220036	0.211986	0.203936	0.213775	0.239714	0.219141	0.22093	0.235242	0.224508	0.228086	0.216458	0.219141	0.226297	0.213775
19	Coxobollelus albiceps Stvd	0.229875	0.207513	0.203936	0.203936	0.202147	0.192308	0.198569	0.228086	0.211091	0.211091	0.231664	0.22093	0.224508	0.210197	0.213775	0.225403	0.206619	0.0339893
20	Coxobollelus albiceps TPB	0.222719	0.20483	0.203936	0.205725	0.201252	0.194991	0.200358	0.227191	0.214669	0.216458	0.234347	0.222719	0.222719	0.213775	0.214669	0.221825	0.20483	0.0330948	0.0304114
21	Coxobollelus compactogonus KLC	0.218247	0.198569	0.208408	0.20483	0.206619	0.199463	0.203936	0.211986	0.211091	0.22898	0.234347	0.21288	0.220036	0.219141	0.217352	0.226297	0.198569	0.127013	0.123435	0.119857
22	Coxobollelus compactogonus SKR	0.227191	0.210197	0.220036	0.216458	0.219141	0.208408	0.213775	0.214669	0.214669	0.226297	0.236136	0.22093	0.22093	0.218247	0.215564	0.225403	0.209302	0.137746	0.134168	0.13059	0.0456172
23	Coxobollelus fuscus HKK	0.225403	0.211986	0.221825	0.219141	0.201252	0.203936	0.203041	0.219141	0.210197	0.218247	0.229875	0.209302	0.221825	0.224508	0.207513	0.231664	0.211091	0.118068	0.111807	0.113596	0.0992844	0.111807
24	Coxobollelus nodosus SPW	0.233453	0.20483	0.21288	0.210197	0.206619	0.211986	0.205725	0.21288	0.20483	0.217352	0.233453	0.220036	0.223614	0.214669	0.217352	0.225403	0.203936	0.111807	0.101073	0.101073	0.109123	0.128801	0.110912
25	Coxobollelus serratus KKL	0.230769	0.209302	0.213775	0.207513	0.211091	0.207513	0.205725	0.220036	0.210197	0.220036	0.231664	0.211091	0.22093	0.213775	0.218247	0.221825	0.208408	0.128801	0.11449	0.119857	0.107335	0.125224	0.105546	0.128801
26	Coxobollelus tenebris KWP	0.225403	0.210197	0.210197	0.207513	0.208408	0.207513	0.203936	0.207513	0.22093	0.228086	0.242397	0.221825	0.232558	0.230769	0.224508	0.229875	0.208408	0.134168	0.124329	0.125224	0.0796064	0.0876565	0.101968	0.118962	0.12254
27	Coxobollelus tenebris TPL	0.226297	0.210197	0.210197	0.207513	0.208408	0.207513	0.203936	0.207513	0.22093	0.228086	0.242397	0.222719	0.233453	0.231664	0.225403	0.230769	0.208408	0.135957	0.126118	0.127013	0.0805009	0.088551	0.103757	0.120751	0.124329	0.00178891
28	Coxobollelus tigris TKP	0.232558	0.214669	0.211986	0.219141	0.22093	0.215564	0.217352	0.224508	0.214669	0.225403	0.237925	0.215564	0.229875	0.217352	0.211986	0.22093	0.22093	0.128801	0.12254	0.116279	0.118962	0.12254	0.102862	0.127907	0.09839	0.12254	0.124329
29	Coxobollelus tigris TYE	0.232558	0.211986	0.215564	0.222719	0.221825	0.216458	0.218247	0.228086	0.219141	0.226297	0.242397	0.215564	0.231664	0.219141	0.217352	0.225403	0.223614	0.13059	0.126118	0.118068	0.117174	0.120751	0.104651	0.125224	0.100179	0.120751	0.12254	0.0143113
30	Coxobollelus transversalis Stpg	0.226297	0.206619	0.209302	0.20483	0.206619	0.198569	0.20483	0.220036	0.203041	0.203041	0.222719	0.207513	0.209302	0.206619	0.215564	0.220036	0.203041	0.0876565	0.0742397	0.0813953	0.117174	0.132379	0.10644	0.101968	0.118068	0.129696	0.131485	0.123435	0.127013
31	Coxobollelus valvatus BRC2	0.221825	0.195886	0.199463	0.195886	0.186941	0.189624	0.190519	0.211986	0.20483	0.207513	0.230769	0.211091	0.218247	0.211091	0.213775	0.217352	0.197674	0.102862	0.0930233	0.0948122	0.110018	0.125224	0.101968	0.059034	0.119857	0.115385	0.117174	0.121646	0.118962	0.0903399
32	Coxobollelus valvatus TST	0.219141	0.194097	0.197674	0.194097	0.186941	0.192308	0.191413	0.211091	0.202147	0.211986	0.230769	0.209302	0.21288	0.208408	0.214669	0.220036	0.198569	0.107335	0.101073	0.0974955	0.110018	0.123435	0.10644	0.0545617	0.123435	0.116279	0.118068	0.118068	0.117174	0.0912343	0.0214669
33	Coxobolellus saratani sp. nov. PPLL2	0.211091	0.191413	0.19678	0.200358	0.203041	0.201252	0.202147	0.21288	0.221825	0.222719	0.231664	0.217352	0.22898	0.226297	0.219141	0.224508	0.207513	0.121646	0.116279	0.113596	0.105546	0.12254	0.109123	0.115385	0.112701	0.11449	0.116279	0.119857	0.116279	0.117174	0.103757	0.110018
34	Coxobolellus saratani sp. nov. PPLL4	0.21288	0.193202	0.197674	0.201252	0.20483	0.201252	0.202147	0.214669	0.224508	0.222719	0.235242	0.219141	0.22898	0.22898	0.221825	0.227191	0.207513	0.12254	0.118068	0.11449	0.110018	0.127907	0.112701	0.120751	0.118068	0.119857	0.121646	0.123435	0.119857	0.119857	0.108229	0.11449	0.00536673
35	Coxobolellus serratoligulatus sp. nov. TCU	0.22093	0.197674	0.201252	0.198569	0.203041	0.200358	0.203041	0.21288	0.228086	0.233453	0.245081	0.221825	0.235242	0.227191	0.228086	0.225403	0.202147	0.101968	0.0974955	0.0974955	0.119857	0.133274	0.113596	0.11449	0.119857	0.110912	0.112701	0.123435	0.125224	0.10644	0.108229	0.108229	0.0805009	0.0858676
36	Coxobolellus serratoligulatus sp. nov. TCU2	0.222719	0.199463	0.203041	0.200358	0.201252	0.199463	0.199463	0.215564	0.225403	0.235242	0.247764	0.220036	0.234347	0.227191	0.229875	0.225403	0.203041	0.0974955	0.0966011	0.0939177	0.119857	0.133274	0.115385	0.116279	0.121646	0.113596	0.115385	0.127907	0.129696	0.10644	0.109123	0.109123	0.0867621	0.0903399	0.009839
37	Leptogoniulus sorornus BTN	0.15653	0.154741	0.135957	0.121646	0.151163	0.135957	0.141324	0.146691	0.197674	0.202147	0.216458	0.203041	0.210197	0.201252	0.216458	0.216458	0.185152	0.242397	0.226297	0.226297	0.213775	0.226297	0.22093	0.220036	0.215564	0.226297	0.226297	0.219141	0.221825	0.22093	0.213775	0.215564	0.219141	0.22093	0.22898	0.227191
38	Litostrophus chamaeleon PPT	0.215564	0.203936	0.197674	0.193202	0.203936	0.191413	0.202147	0.213775	0.137746	0.134168	0.151163	0.136852	0.151163	0.132379	0.144007	0.139535	0.171735	0.211091	0.20483	0.208408	0.202147	0.213775	0.203936	0.211986	0.205725	0.21288	0.213775	0.206619	0.206619	0.211986	0.211091	0.21288	0.210197	0.209302	0.216458	0.216458	0.198569
39	Litostrophus saraburensis PKS	0.211986	0.19678	0.185152	0.179785	0.195886	0.184258	0.187835	0.200358	0.13059	0.132379	0.145796	0.13059	0.141324	0.125224	0.132379	0.146691	0.16458	0.210197	0.195886	0.205725	0.211091	0.217352	0.209302	0.211091	0.20483	0.215564	0.215564	0.213775	0.216458	0.197674	0.209302	0.211986	0.211986	0.213775	0.216458	0.214669	0.199463	0.100179
40	Litostrophus segregatus Ls19	0.211091	0.199463	0.20483	0.19678	0.202147	0.195886	0.199463	0.209302	0.127013	0.134168	0.144902	0.12254	0.133274	0.127907	0.129696	0.144902	0.169946	0.228086	0.217352	0.222719	0.221825	0.221825	0.217352	0.224508	0.21288	0.225403	0.225403	0.22093	0.223614	0.211986	0.214669	0.213775	0.223614	0.225403	0.219141	0.222719	0.200358	0.108229	0.078712
41	Madabolus maximus Mm4	0.210197	0.206619	0.209302	0.203936	0.206619	0.197674	0.203041	0.201252	0.19678	0.18873	0.208408	0.205725	0.195886	0.199463	0.191413	0.208408	0.181574	0.218247	0.214669	0.209302	0.224508	0.230769	0.22898	0.217352	0.22898	0.239714	0.241503	0.230769	0.234347	0.213775	0.207513	0.210197	0.223614	0.222719	0.225403	0.22898	0.21288	0.193202	0.193202	0.198569
42	Parabolus dimorphus Pd34	0.22093	0.210197	0.210197	0.20483	0.210197	0.203041	0.200358	0.219141	0.18873	0.182469	0.193202	0.18068	0.185152	0.19678	0.177102	0.19678	0.186047	0.209302	0.209302	0.200358	0.213775	0.227191	0.211986	0.208408	0.222719	0.223614	0.225403	0.209302	0.210197	0.214669	0.203041	0.203041	0.205725	0.20483	0.216458	0.217352	0.222719	0.18873	0.192308	0.203041	0.144902
43	Pelmatojulus tigrinus Pt2	0.219141	0.202147	0.203936	0.195886	0.216458	0.202147	0.213775	0.210197	0.211986	0.20483	0.219141	0.211091	0.213775	0.208408	0.208408	0.217352	0.177996	0.22898	0.218247	0.215564	0.216458	0.222719	0.224508	0.224508	0.233453	0.240608	0.240608	0.22898	0.228086	0.225403	0.211986	0.214669	0.21288	0.214669	0.227191	0.231664	0.218247	0.203936	0.203936	0.208408	0.154741	0.157424
44	Pelmatojulus togoensis Pto6	0.197674	0.201252	0.20483	0.194991	0.202147	0.194991	0.194097	0.214669	0.20483	0.209302	0.208408	0.193202	0.18873	0.200358	0.187835	0.199463	0.175313	0.22093	0.216458	0.209302	0.211091	0.220036	0.223614	0.214669	0.214669	0.227191	0.227191	0.222719	0.226297	0.22093	0.208408	0.207513	0.210197	0.211986	0.209302	0.211986	0.203936	0.192308	0.195886	0.194991	0.158318	0.142218	0.146691
45	Pseudospirobolellus avernus GPG	0.241503	0.222719	0.222719	0.214669	0.219141	0.216458	0.21288	0.210197	0.223614	0.224508	0.232558	0.221825	0.228086	0.223614	0.228086	0.229875	0.206619	0.208408	0.203041	0.195886	0.202147	0.203041	0.202147	0.210197	0.208408	0.208408	0.206619	0.202147	0.20483	0.197674	0.20483	0.210197	0.194097	0.195886	0.206619	0.206619	0.218247	0.221825	0.221825	0.227191	0.221825	0.235242	0.221825	0.22898
46	Pseudospirobolellus sp. KCS	0.23703	0.232558	0.243292	0.242397	0.243292	0.233453	0.228086	0.233453	0.236136	0.228086	0.233453	0.23703	0.224508	0.233453	0.234347	0.232558	0.224508	0.222719	0.216458	0.211091	0.221825	0.223614	0.21288	0.217352	0.220036	0.228086	0.228086	0.224508	0.224508	0.21288	0.214669	0.219141	0.210197	0.211986	0.229875	0.226297	0.233453	0.229875	0.235242	0.234347	0.244186	0.230769	0.234347	0.23703	0.120751
47	Rhinocricus parcus Rp49	0.231664	0.234347	0.233453	0.231664	0.22898	0.223614	0.218247	0.235242	0.211091	0.216458	0.211091	0.228086	0.208408	0.231664	0.218247	0.227191	0.217352	0.266547	0.262075	0.262075	0.250447	0.253131	0.252236	0.26297	0.258497	0.257603	0.257603	0.251342	0.253131	0.254919	0.247764	0.254919	0.253131	0.252236	0.27102	0.271914	0.234347	0.217352	0.229875	0.227191	0.230769	0.231664	0.223614	0.220036	0.243292	0.229875
48	Trigoniulus corallinus Tco15	0.136852	0.133274	0.118962	0.112701	0.13864	0.126118	0.132379	0.149374	0.194991	0.200358	0.224508	0.200358	0.203936	0.202147	0.207513	0.213775	0.187835	0.214669	0.201252	0.199463	0.202147	0.211986	0.199463	0.205725	0.211091	0.203041	0.20483	0.203936	0.203936	0.19678	0.192308	0.187835	0.193202	0.194097	0.197674	0.201252	0.136852	0.195886	0.177102	0.186941	0.199463	0.194991	0.209302	0.193202	0.236136	0.241503	0.231664
49	Anurostreptus barthelemyae Tlb	0.231664	0.210197	0.213775	0.209302	0.216458	0.205725	0.202147	0.217352	0.211986	0.221825	0.228086	0.223614	0.222719	0.222719	0.214669	0.228086	0.19678	0.228086	0.216458	0.217352	0.214669	0.221825	0.210197	0.209302	0.211986	0.214669	0.214669	0.219141	0.218247	0.211091	0.200358	0.200358	0.203041	0.20483	0.21288	0.21288	0.227191	0.20483	0.200358	0.216458	0.230769	0.220036	0.227191	0.213775	0.234347	0.235242	0.241503	0.208408
50	Chonecambala crassicauda	0.225403	0.224508	0.222719	0.216458	0.224508	0.219141	0.210197	0.233453	0.224508	0.227191	0.223614	0.229875	0.226297	0.220036	0.211091	0.222719	0.208408	0.251342	0.242397	0.243292	0.23703	0.249553	0.245081	0.241503	0.240608	0.246869	0.247764	0.237925	0.234347	0.238819	0.236136	0.238819	0.223614	0.223614	0.250447	0.250447	0.219141	0.230769	0.221825	0.22898	0.235242	0.226297	0.230769	0.238819	0.246869	0.245081	0.239714	0.234347
51	Thyropygus allevatus Bb	0.220036	0.206619	0.211091	0.208408	0.210197	0.208408	0.200358	0.216458	0.216458	0.226297	0.231664	0.227191	0.228086	0.224508	0.218247	0.236136	0.198569	0.227191	0.220036	0.217352	0.211986	0.215564	0.21288	0.223614	0.219141	0.220036	0.220036	0.220036	0.22093	0.220036	0.214669	0.216458	0.199463	0.199463	0.216458	0.213775	0.211986	0.220036	0.215564	0.22898	0.227191	0.216458	0.237925	0.221825	0.237925	0.244186	0.238819	0.201252
[truncated: 3 more columns]

## Sheet: Caption
Table. Estimates of Evolutionary Divergence between Sequences
The number of base differences per site from between sequences are shown. This analysis involved 51 nucleotide sequences. All ambiguous positions were removed for each sequence pair (pairwise deletion option). There were a total of 1118 positions in the final dataset. Evolutionary analyses were conducted in MEGA11 [1]
1. Tamura K., Stecher G., and Kumar S. (2021). MEGA 11: Molecular Evolutionary Genetics Analysis Version 11. Molecular Biology and Evolution https://doi.org/10.1093/molbev/msab120.
Disclaimer: Although utmost care has been taken to ensure the correctness of the caption, the caption text is provided "as is" without any warranty of any kind. Authors advise the user to carefully check the caption prior to its use for any purpose and report any errors or problems to the authors immediately (www.megasoftware.net). In no event shall the authors and their employers be liable for a…
